# Supplementary material for: A minimally invasive dried blood spot biomarker test for the detection of Alzheimer’s disease pathology
Source: Nat Med. 2026 Jan 5;32(2):599–608. doi: 10.1038/s41591-025-04080-0 (PMC12920126; doi:10.1038/s41591-025-04080-0)
Supplement: Supplementary file 3 — Statistical source data Figs. 1–5 and Extended Data Figs. 1–8. [file 41591_2025_4080_MOESM3_ESM.xlsx]

## Sheet: Figure 1B
	No. of cards
	Barcelona	Gothenburg	Brescia	Exeter	Malmo	Copenhagen
SEP10 DPS	68	15	23	17	43	0
Telimmune DPS	65	0	10	8	3	0

## Sheet: Figure 1C
	No. of cards
	Barcelona	Gothenburg	Brescia	Exeter	Malmo	Copenhagen
B50 DBS	33	18	70	24	75	24
Telimmune DPS	41	0	0	0	0	0

## Sheet: Figure 1D
	No. of cards
	Barcelona	Gothenburg	Brescia	Exeter	Malmo	Copenhagen
Telimmune DPS	72	0	0	0	0	0

## Sheet: Figure 1E
	No. of cards
	Barcelona (DS)
pTau217 SEP10 DPS	11
pTau217 Telimmune DPS	0
GFAP B50 DBS	31

## Sheet: Figure 1F
	No. of cards
	Exeter
pTau217 SEP10 DPS	60
pTau217 Telimmune DPS	28
GFAP B50 DBS	36

## Sheet: Figure 2A
cap_ptau217	plasma_ptau217
0.002	0.332
0.002	0.206
0.002	0.228
0.003	0.356
0.003	0.323
0.003	0.291
0.003	0.302
0.003	0.207
0.004	0.253
0.005	0.379
0.005	0.412
0.005	0.361
0.005	0.302
0.005	0.282
0.006	0.233
0.006	0.192
0.006	0.333
0.007	0.279
0.007	0.148
0.007	0.433
0.007	0.346
0.007	0.339
0.008	0.177
0.008	0.234
0.008	0.202
0.008	0.282
0.008	0.719
0.008	0.262
0.008	0.667
0.008	0.111
0.009	0.151
0.009	0.249
0.009	0.624
0.009	0.18
0.009	0.863
0.009	0.937
0.009	0.435
0.01	0.258
0.01	0.264
0.01	0.281
0.01	1.099
0.01	0.383
0.01	0.353
0.01	0.232
0.01	0.867
0.01	0.665
0.011	1.004
0.011	0.449
0.012	0.624
0.012	0.285
0.012	0.262
0.012	0.464
0.012	0.349
0.013	0.348
0.013	0.554
0.013	0.877
0.014	0.308
0.014	0.192
0.014	0.292
0.014	1.079
0.014	0.607
0.014	0.252
0.016	0.817
0.016	0.837
0.016	1.24
0.016	1.3
0.016	0.422
0.016	0.301
0.017	0.732
0.018	0.907
0.018	0.776
0.018	0.778
0.019	0.764
0.019	0.71
0.019	0.403
0.019	1.419
0.019	1.089
0.02	0.45
0.021	0.806
0.021	0.999
0.022	0.84
0.023	0.907
0.023	0.926
0.024	1.031
0.025	0.444
0.025	0.575
0.025	1.3
0.026	0.991
0.026	0.894
0.027	0.665
0.027	1.371
0.027	0.95
0.027	0.595
0.027	1.003
0.028	0.336
0.028	0.806
0.028	1.24
0.028	0.467
0.028	1.452
0.028	1.302
0.029	0.927
0.03	0.978
0.031	1.048
0.031	0.917
0.032	1.089
0.034	0.584
0.035	1.089
0.035	0.879
0.037	0.434
0.039	1.31
0.041	1.653
0.042	0.696
0.043	0.62
0.044	0.978
0.046	2.208
0.046	0.554
0.047	1.198
0.048	2.301
0.05	1.613
0.051	1.228
0.051	1.161
0.053	0.603
0.056	0.581
0.059	1.118
0.063	1.268
0.063	2.681
0.065	1.724
0.068	1.688
0.072	0.644
0.103	1.245
0.103	0.965
0.151	3.145
0.166	1.979
0.002	0.272
0.004	0.201
0.004	0.39
0.005	0.33
0.006	0.132
0.007	0.393
0.01	0.534
0.011	0.292
0.013	0.574
0.021	0.715
0.022	0.594
0.023	0.837
0.043	1.068
0.049	1.3
0.082	1.302
0.003	0.268
0.003	0.333
0.003	0.202
0.003	0.308
0.004	0.257
0.005	0.212
0.006	0.336
0.006	0.457
0.006	0.333
0.007	0.262
0.007	0.41
0.008	0.508
0.009	0.283
0.009	0.454
0.011	0.308
0.012	0.393
0.015	0.665
0.016	0.974
0.017	0.413
0.017	0.403
0.019	0.437
0.021	0.917
0.021	0.685
0.022	0.975
0.024	0.614
0.025	0.412
0.026	0.553
0.027	0.504
0.033	1.137
0.033	1.048
0.036	1.751
0.041	1.417
0.065	3.37
0.002	0.193
0.003	0.255
0.005	0.176
0.005	0.334
0.005	0.291
0.005	0.252
0.006	0.276
0.007	0.286
0.007	0.37
0.007	0.34
0.009	0.189
0.011	0.484
0.012	0.288
0.012	0.208
0.013	0.316
0.013	0.518
0.014	0.338
0.018	0.382
0.019	0.302
0.019	0.347
0.031	1.003
0.036	0.649
0.036	0.745
0.04	1.604
0.049	2.129
0.0367299	0.551
0.00280447	0.148073
0.0039899	0.268165
0.0219318	0.171
0.00262545	0.210802
0.00448043	0.418
0.00609373	0.161
0.021568	1.626
0.0125281	0.893
0.0135937	0.184
0.00360066	0.265497
0.00800077	0.390314
0.00760381	0.24
0.00472253	0.169
0.000865356	0.148699
0.00900111	0.44326
0.0067296	0.27
0.0178415	0.180968
0.0133228	0.724
0.0131229	0.675142
0.00157381	0.141
0.00342321	0.509674
0.0163999	0.742
0.0279825	0.485
0.0135157	0.781722
0.0167568	0.283975
0.00781453	1.04761
0.0032117	0.179
0.00594988	0.184
0.0119163	0.633061
0.00414002	0.187364
0.00736204	0.207345
0.00757502	0.237129
0.00157474	0.228
0.00920186	0.764
0.00994683	0.383
0.0184251	0.425
0.00683082	0.316
0.019985	0.355
0.0273258	0.742304
0.0139599	0.576785
0.0133927	0.151262
0.0213469	0.172843
0.013427	0.867
0.0146788	0.232124
0.0143912	0.496

## Sheet: Figure 2B
cap_ptau217	plasma_ptau217	mmse
0.002	0.332	25
0.002	0.206	30
0.002	0.228	28
0.003	0.356	28
0.003	0.323	29
0.003	0.291	16
0.003	0.302	28
0.003	0.207	28
0.004	0.253	18
0.005	0.379	29
0.005	0.412	28
0.005	0.361	28
0.005	0.302	29
0.005	0.282	29
0.006	0.233	29
0.006	0.192	30
0.006	0.333	29
0.007	0.279	30
0.007	0.433	28
0.007	0.346	29
0.007	0.339	28
0.008	0.177	30
0.008	0.234	17
0.008	0.202	29
0.008	0.282	28
0.008	0.719	28
0.008	0.262	27
0.008	0.667	18
0.008	0.111	27
0.009	0.151	23
0.009	0.249	30
0.009	0.624	30
0.009	0.18	28
0.009	0.863	28
0.009	0.937	25
0.009	0.435	22
0.01	0.258	24
0.01	0.264	17
0.01	0.281	26
0.01	1.099	20
0.01	0.383	30
0.01	0.353	27
0.01	0.232	29
0.01	0.867	17
0.01	0.665	22
0.011	1.004	28
0.011	0.449	27
0.012	0.624	25
0.012	0.285	28
0.012	0.262	29
0.012	0.464	22
0.012	0.349	23
0.013	0.348	27
0.013	0.554	25
0.013	0.877	26
0.014	0.308	29
0.014	0.192	30
0.014	0.292	30
0.014	1.079	26
0.014	0.607	24
0.014	0.252	28
0.016	0.817	18
0.016	0.837	28
0.016	1.24	24
0.016	1.3	27
0.016	0.422	18
0.016	0.301	27
0.017	0.732	24
0.018	0.907	11
0.018	0.776	21
0.018	0.778	22
0.019	0.764	25
0.019	0.71	27
0.019	0.403	21
0.019	1.419	20
0.019	1.089	25
0.02	0.45	28
0.021	0.806	24
0.021	0.999	26
0.022	0.84	26
0.023	0.907	23
0.023	0.926	26
0.024	1.031	22
0.025	0.444	25
0.025	0.575	25
0.025	1.3	22
0.026	0.991	19
0.026	0.894	30
0.027	0.665	28
0.027	1.371	28
0.027	0.95	24
0.027	0.595	25
0.027	1.003	27
0.028	0.336	21
0.028	0.806	28
0.028	1.24	28
0.028	0.467	23
0.028	1.452	23
0.028	1.302	28
0.029	0.927	18
0.03	0.978	30
0.031	1.048	20
0.031	0.917	17
0.032	1.089	26
0.035	1.089	25
0.035	0.879	20
0.037	0.434	29
0.039	1.31	21
0.041	1.653	25
0.042	0.696	30
0.043	0.62	22
0.044	0.978	15
0.046	2.208	26
0.046	0.554	27
0.048	2.301	25
0.05	1.613	23
0.051	1.228	21
0.051	1.161	26
0.053	0.603	25
0.056	0.581	27
0.059	1.118	26
0.063	1.268	20
0.063	2.681	24
0.065	1.724	13
0.068	1.688	17
0.072	0.644	23
0.103	1.245	26
0.103	0.965	14
0.151	3.145	18
0.166	1.979	25
0.002	0.272	26
0.004	0.201	27
0.004	0.39	25
0.005	0.33	27
0.006	0.132	22
0.007	0.393	30
0.01	0.534	29
0.011	0.292	28
0.013	0.574	30
0.021	0.715	29
0.022	0.594	24
0.023	0.837	30
0.043	1.068	19
0.049	1.3	19
0.003	0.268	30
0.003	0.333	30
0.003	0.202	30
0.003	0.308	30
0.004	0.257	30
0.005	0.212	30
0.006	0.336	30
0.006	0.457	30
0.006	0.333	30
0.007	0.262	30
0.007	0.41	30
0.008	0.508	20
0.009	0.283	30
0.009	0.454	0
0.012	0.393	30
0.015	0.665	30
0.016	0.974	30
0.017	0.413	23
0.017	0.403	30
0.019	0.437	30
0.021	0.917	23
0.021	0.685	30
0.022	0.975	24
0.024	0.614	25
0.025	0.412	30
0.026	0.553	4
0.027	0.504	21
0.033	1.137	25
0.033	1.048	29
0.036	1.751	23
0.041	1.417	17
0.065	3.37	17
0.0367299	0.551	28
0.00280447	0.148073	26
0.00262545	0.210802	30
0.00448043	0.418	22
0.00609373	0.161	30
0.0135937	0.184	24
0.00360066	0.265497	25
0.00800077	0.390314	29
0.00760381	0.24	24
0.00472253	0.169	27
0.000865356	0.148699	30
0.0178415	0.180968	26
0.0133228	0.724	22
0.0131229	0.675142	30
0.00157381	0.141	26
0.00342321	0.509674	26
0.0163999	0.742	22
0.0279825	0.485	30
0.0135157	0.781722	27
0.0167568	0.283975	29
0.00781453	1.04761	15
0.0032117	0.179	24
0.00594988	0.184	28
0.0119163	0.633061	27
0.00414002	0.187364	28
0.00736204	0.207345	26
0.00757502	0.237129	25
0.00157474	0.228	29
0.00920186	0.764	27
0.00994683	0.383	24
0.0184251	0.425	29
0.00683082	0.316	24
0.0213469	0.172843	26

## Sheet: Figure 2C
cap_ptau217	plasma_ptau217	age
0.002	0.332	73
0.002	0.206	52
0.002	0.228	71
0.003	0.356	75
0.003	0.323	77
0.003	0.291	77
0.003	0.302	77
0.003	0.207	86
0.004	0.253	73
0.005	0.379	54
0.005	0.412	68
0.005	0.361	64
0.005	0.302	59
0.005	0.282	75
0.006	0.233	73
0.006	0.192	69
0.006	0.333	79
0.007	0.279	72
0.007	0.148	67
0.007	0.433	76
0.007	0.346	69
0.007	0.339	51
0.008	0.177	74
0.008	0.234	85
0.008	0.202	63
0.008	0.282	64
0.008	0.719	74
0.008	0.262	77
0.008	0.667	85
0.008	0.111	62
0.009	0.151	80
0.009	0.249	70
0.009	0.624	76
0.009	0.18	79
0.009	0.863	61
0.009	0.937	80
0.009	0.435	77
0.01	0.258	79
0.01	0.264	53
0.01	0.281	80
0.01	1.099	84
0.01	0.383	57
0.01	0.353	74
0.01	0.232	72
0.01	0.867	80
0.01	0.665	70
0.011	1.004	76
0.011	0.449	77
0.012	0.624	75
0.012	0.285	77
0.012	0.262	61
0.012	0.464	77
0.012	0.349	56
0.013	0.348	79
0.013	0.554	74
0.013	0.877	75
0.014	0.308	67
0.014	0.192	61
0.014	0.292	78
0.014	1.079	75
0.014	0.607	84
0.014	0.252	78
0.016	0.817	81
0.016	0.837	79
0.016	1.24	74
0.016	1.3	76
0.016	0.422	78
0.016	0.301	65
0.017	0.732	78
0.018	0.907	81
0.018	0.776	83
0.018	0.778	73
0.019	0.764	80
0.019	0.71	80
0.019	0.403	76
0.019	1.419	81
0.019	1.089	73
0.02	0.45	72
0.021	0.806	73
0.021	0.999	77
0.022	0.84	74
0.023	0.907	81
0.023	0.926	76
0.024	1.031	81
0.025	0.444	90
0.025	0.575	82
0.025	1.3	85
0.026	0.991	83
0.026	0.894	81
0.027	0.665	77
0.027	1.371	74
0.027	0.95	75
0.027	0.595	78
0.027	1.003	83
0.028	0.336	88
0.028	0.806	77
0.028	1.24	78
0.028	0.467	80
0.028	1.452	77
0.028	1.302	85
0.029	0.927	79
0.03	0.978	70
0.031	1.048	79
0.031	0.917	78
0.032	1.089	75
0.035	1.089	77
0.035	0.879	72
0.037	0.434	68
0.039	1.31	75
0.041	1.653	81
0.042	0.696	70
0.043	0.62	83
0.044	0.978	83
0.046	2.208	80
0.046	0.554	68
0.047	1.198	73
0.048	2.301	81
0.05	1.613	54
0.051	1.228	84
0.051	1.161	77
0.053	0.603	80
0.056	0.581	79
0.059	1.118	75
0.063	1.268	72
0.063	2.681	76
0.065	1.724	81
0.068	1.688	76
0.072	0.644	81
0.103	1.245	78
0.103	0.965	89
0.151	3.145	82
0.166	1.979	75
0.002	0.272	54
0.004	0.201	61
0.004	0.39	65
0.005	0.33	73
0.006	0.132	69
0.007	0.393	59
0.01	0.534	69
0.011	0.292	69
0.013	0.574	69
0.021	0.715	79
0.022	0.594	67
0.023	0.837	76
0.043	1.068	71
0.049	1.3	73
0.003	0.268	68
0.003	0.333	68
0.003	0.202	60
0.003	0.308	56
0.004	0.257	54
0.005	0.212	62
0.006	0.336	61
0.006	0.457	67
0.006	0.333	68
0.007	0.262	60
0.007	0.41	57
0.008	0.508	77
0.009	0.283	57
0.009	0.454	59
0.012	0.393	40
0.015	0.665	74
0.016	0.974	75
0.017	0.413	77
0.017	0.403	68
0.019	0.437	61
0.021	0.917	80
0.021	0.685	71
0.022	0.975	70
0.024	0.614	72
0.025	0.412	71
0.026	0.553	60
0.027	0.504	74
0.033	1.137	75
0.033	1.048	65
0.036	1.751	53
0.041	1.417	63
0.065	3.37	79
0.002	0.193	61
0.003	0.255	62
0.005	0.176	69
0.005	0.334	65
0.005	0.291	62
0.005	0.252	65
0.006	0.276	64
0.007	0.286	75
0.007	0.37	64
0.007	0.34	66
0.009	0.189	51
0.011	0.484	73
0.012	0.288	68
0.012	0.208	63
0.013	0.316	54
0.013	0.518	74
0.014	0.338	62
0.018	0.382	62
0.019	0.302	65
0.019	0.347	60
0.031	1.003	63
0.036	0.649	77
0.036	0.745	63
0.04	1.604	71
0.049	2.129	71
0.0367299	0.551	84.99
0.00280447	0.148073	76.34
0.0039899	0.268165	62.98
0.0219318	0.171	87.29
0.00262545	0.210802	71.01
0.00448043	0.418	59.87
0.00609373	0.161	77.51
0.021568	1.626	78.51
0.0125281	0.893	79.53
0.0135937	0.184	60.75
0.00360066	0.265497	65.59
0.00800077	0.390314	78.28
0.00760381	0.24	77.16
0.00472253	0.169	67.47
0.000865356	0.148699	69.59
0.00900111	0.44326	64.55
0.0067296	0.27	75.76
0.0178415	0.180968	69.93
0.0133228	0.724	82.26
0.0131229	0.675142	77.15
0.00157381	0.141	74.63
0.00342321	0.509674	81.34
0.0163999	0.742	83.91
0.0279825	0.485	85.79
0.0135157	0.781722	86.43
0.0167568	0.283975	76.66
0.00781453	1.04761	80.78
0.0032117	0.179	83.6
0.00594988	0.184	84.23
0.0119163	0.633061	86.85
0.00414002	0.187364	84.61
0.00736204	0.207345	73.87
0.00757502	0.237129	78.81
0.00157474	0.228	63.59
0.00920186	0.764	48.86
0.00994683	0.383	80.18
0.0184251	0.425	82.33
0.00683082	0.316	83.84
0.019985	0.355	78.2
0.0273258	0.742304	84.32
0.0139599	0.576785	80.33
0.0133927	0.151262	59.98
0.0213469	0.172843	83.17
0.013427	0.867	79.7
0.0146788	0.232124	84.48
0.0143912	0.496	87.44

## Sheet: Figure 3A
cap_ptau217	dx
0.002	AD
0.002	MCI
0.002	MCI
0.003	MCI
0.003	MCI
0.003	MCI
0.004	MCI
0.005	MCI
0.005	MCI
0.005	MCI
0.005	MCI
0.005	MCI
0.006	MCI
0.006	MCI
0.006	CU
0.007	MCI
0.007	MCI
0.007	non-AD
0.007	MCI
0.007	MCI
0.008	MCI
0.008	AD
0.008	MCI
0.008	CU
0.008	MCI
0.008	MCI
0.008	AD
0.008	MCI
0.009	AD
0.009	MCI
0.009	MCI
0.009	MCI
0.009	MCI
0.009	MCI
0.009	AD
0.01	non-AD
0.01	MCI
0.01	AD
0.01	CU
0.01	MCI
0.01	MCI
0.01	MCI
0.01	MCI
0.011	MCI
0.011	MCI
0.012	non-AD
0.012	MCI
0.012	MCI
0.012	non-AD
0.012	non-AD
0.013	MCI
0.013	AD
0.013	non-AD
0.014	CU
0.014	MCI
0.014	MCI
0.014	AD
0.014	MCI
0.014	MCI
0.016	AD
0.016	MCI
0.016	MCI
0.016	MCI
0.016	AD
0.016	MCI
0.017	MCI
0.018	AD
0.018	MCI
0.018	AD
0.019	MCI
0.019	MCI
0.019	MCI
0.019	MCI
0.019	MCI
0.02	non-AD
0.021	MCI
0.021	AD
0.022	MCI
0.023	AD
0.023	MCI
0.024	MCI
0.025	non-AD
0.025	MCI
0.025	AD
0.026	AD
0.026	MCI
0.027	MCI
0.027	MCI
0.027	MCI
0.027	AD
0.027	AD
0.028	MCI
0.028	MCI
0.028	MCI
0.028	MCI
0.028	MCI
0.028	MCI
0.029	MCI
0.03	MCI
0.031	AD
0.031	MCI
0.032	non-AD
0.035	MCI
0.035	MCI
0.037	MCI
0.039	AD
0.041	AD
0.042	MCI
0.043	AD
0.046	AD
0.046	MCI
0.047	MCI
0.048	AD
0.05	MCI
0.051	AD
0.051	MCI
0.053	MCI
0.056	MCI
0.059	AD
0.063	AD
0.063	MCI
0.065	AD
0.068	AD
0.072	MCI
0.103	AD
0.103	AD
0.151	non-AD
0.166	MCI
0.003	CU
0.003	CU
0.003	CU
0.003	CU
0.004	CU
0.005	CU
0.006	CU
0.006	CU
0.006	CU
0.007	CU
0.007	CU
0.008	AD
0.009	CU
0.009	non-AD
0.012	non-AD
0.015	CU
0.016	CU
0.017	non-AD
0.017	CU
0.019	CU
0.021	AD
0.021	non-AD
0.022	AD
0.024	non-AD
0.025	CU
0.026	non-AD
0.027	non-AD
0.033	AD
0.033	CU
0.036	AD
0.041	AD
0.065	non-AD
0.0367299	AD
0.00280447	non-AD
0.0039899	CU
0.0219318	CU
0.00262545	CU
0.00448043	MCI
0.0373608	non-AD
0.021568	AD
0.0125281	MCI
0.0135937	CU
0.00360066	non-AD
0.00800077	MCI
0.00472253	CU
0.000865356	CU
0.0067296	MCI
0.00997928	non-AD
0.0178415	CU
0.0131229	MCI
0.00157381	CU
0.00342321	MCI
0.0163999	non-AD
0.0279825	CU
0.0135157	non-AD
0.0071687	CU
0.0167568	CU
0.00781453	AD
0.0032117	non-AD
0.0119163	AD
0.0118495	MCI
0.00414002	CU
0.00736204	non-AD
0.00757502	non-AD
0.00157474	CU
0.00920186	MCI
0.00994683	MCI
0.0184251	CU
0.0273258	AD
0.0139599	AD
0.0133927	CU
0.00139816	non-AD
0.0213469	non-AD
0.013427	AD
0.0146788	non-AD
0.0143912	AD

## Sheet: Figure 3B
cap_ptau217	status_csf_ab42ptau
0.002	1
0.002	0
0.002	0
0.003	0
0.003	0
0.003	0
0.004	0
0.005	0
0.005	0
0.005	0
0.005	0
0.005	0
0.006	0
0.006	0
0.006	0
0.007	0
0.007	0
0.007	0
0.007	0
0.007	0
0.008	0
0.008	0
0.008	0
0.008	1
0.008	0
0.008	1
0.008	0
0.009	0
0.009	0
0.009	0
0.009	0
0.009	1
0.009	1
0.009	1
0.01	0
0.01	0
0.01	1
0.01	1
0.01	0
0.01	0
0.01	1
0.01	1
0.011	1
0.011	1
0.012	0
0.012	0
0.012	0
0.012	1
0.012	0
0.013	0
0.013	1
0.013	1
0.014	0
0.014	0
0.014	0
0.014	1
0.014	1
0.014	0
0.016	1
0.016	1
0.016	1
0.016	1
0.016	0
0.016	0
0.017	1
0.018	1
0.018	1
0.018	1
0.019	1
0.019	1
0.019	0
0.019	1
0.019	1
0.02	0
0.021	1
0.021	1
0.022	1
0.023	1
0.023	1
0.024	1
0.025	1
0.025	1
0.025	1
0.026	1
0.026	1
0.027	1
0.027	1
0.027	1
0.027	1
0.027	1
0.028	0
0.028	1
0.028	1
0.028	0
0.028	1
0.028	1
0.029	1
0.03	1
0.031	1
0.031	1
0.032	1
0.035	1
0.035	1
0.037	1
0.039	1
0.041	1
0.042	1
0.043	1
0.046	1
0.046	0
0.047	1
0.048	1
0.05	1
0.051	1
0.051	1
0.053	1
0.056	1
0.059	1
0.063	1
0.063	1
0.065	1
0.068	1
0.072	1
0.103	1
0.103	1
0.151	1
0.166	1
0.017	0
0.021	1
0.021	1
0.026	0
0.027	0
0.033	1
0.041	1
0.00280447	0
0.0039899	0
0.0219318	0
0.00262545	0
0.0373608	0
0.021568	1
0.0135937	0
0.00360066	0
0.000865356	0
0.0067296	0
0.00997928	0
0.0131229	1
0.00157381	0
0.00342321	1
0.0279825	0
0.0071687	0
0.00781453	1
0.0032117	0
0.0119163	1
0.0118495	1
0.00736204	0
0.00757502	0
0.00994683	1
0.0184251	0
0.0139599	1
0.0133927	0
0.00139816	0
0.013427	1
0.0146788	0
0.0143912	1

[truncated: 28 more sheets: Figure 3C, Figure 4A, Figure 4B, Figure 4C, Figure 4D, Figure 4E, Figure 4F, Figure 5A, Figure 5B, Figure 5C, Figure 5D, Figure 5E, Figure 5F, Figure 5G, Extended Data Figure 1, Extended Data Figure 2, Extended Data Figure 3, Extended Data Figure 4, Extended Data Figure 5A, Extended Data Figure 5B …]
